# Supplementary material for: Flow Cytometry Detection of Anthracycline-Treated Breast Cancer Cells: An Optimized Protocol
Source: Curr Issues Mol Biol. 2022 Dec 28;45(1):164–74. doi: 10.3390/cimb45010013 (PMC9857732; doi:10.3390/cimb45010013)
Supplement: Supplementary file 1 [file cimb-45-00013-s001.zip]

Archive with 2 entries (2 files):
- Supplement material.pdf
- Supplementary figures.pdf
